# Supplementary material for: Selection of optimal extraction and RT-PCR protocols for stool RNA detection of colorectal cancer associated immune genes
Source: Sci Rep. 2024 Nov 10;14:27468. doi: 10.1038/s41598-024-78680-0 (PMC11551167; doi:10.1038/s41598-024-78680-0)
Supplement: Supplementary file 1 — Supplementary Material 1. [file 41598_2024_78680_MOESM1_ESM.xlsx]

## Sheet: Figure S1
									Figure S1: RNA Quality Evaluation Across Different Extraction Methods. The distribution of RNA fragments (red) in a representative sample is displayed in electropherograms generated by Agilent 2100 Bioanalyzer. The peaks represent RNA fragments of specific sizes, with the x-axis indicating the run time and the y-axis representing fluorescence units. The results illustrate that RNA eluates from A)…

## Sheet: Table S1
Table S1: Quality control Ct values* cel-miR-39 "spike-in"
Sample ID	NucliSENS EasyMAG (BioMérieux)	miRNeasy Mini Kit (Qiagen)	Stool Total RNA Purification Kit (Norgen)
1	29.05	17.91	19.9
2	26.83	19.77	19.97
3	28.06	17.28	20.79
4	25.98	17.23	19.28
5	26.33	16.58	20.79
6	23.63	22.44	16.51
7	26.06	17.21	19.93
8	29.55	17.01	21.46
9	29.35	17.44	21.22
10	24.2	19.66	20.78
11	24.87	18.71	17.44
12	27.74	17.55	20.18
13	25.78	18.88	19.52
14	27.02	17.39	19.27
15	27.67	17.21	20.16
16	28.19	17.28	20.49
17	27.52	17.07	22.21
18	26.72	23.99	21.66
19	27.44	17.31	20.62
20	25.46	18.25	18.25
21	25.49	16.72	22.46
22	24.76	14.88	22.47
23	28.89	15.64	23.15
24	25.82	17.0	24.14
Count	24	24	24
Mean	26.77	17.93	20.53
Std	1.63	1.96	1.74
min	23.63	14.88	16.51
25%	25.71	17.06	19.81
50%	26.78	17.30	20.56
75%	27.82	18.37	21.51
max	29.55	23.99	24.14
* The Ct value was set to Ct.45 for samples where the target sequence was not amplified by RT-PCR. High RNA Yield (Ct < 20) Moderate RNA Yield (20 ≤ Ct ≤ 25) Low RNA Yield (Ct > 25)

## Sheet: Table S2
Table S2: Quality control Ct values* internal control (IC)-Oligo «spikein»
Sample ID	Stool Total RNA Purification Kit (Norgen)	miRNeasy Mini Kit (Qiagen)	NucliSENS EasyMAG (BioMérieux)
	(IC)-Oligo**	(IC)-Oligo**	(IC)-Oligo**
1	24.98	45.0	24.43
2	23.99	45.0	24.58
3	24.56	27.58	24.53
4	24.47	24.58	24.79
5	-	-	-
6	24.15	45.0	24.32
7	-	-	-
8	30.0	25.96	25.0
9	24.62	24.47	24.84
10	-	-	-
11	23.34	38.0	22.82
12	23.47	33.37	23.9
13	23.11	22.84	22.89
14	23.51	23.08	22.94
15	23.36	45.0	22.95
16	24.34	24.73	24.26
17	23.35	23.11	22.74
18	24.48	45.0	23.73
19	22.98	23.28	23.04
20	-	-	-
21	23.77	29.2	24.5
22	22.61	27.36	23.38
23	27.65	26.63	26.68
24	22.65	22.16	23.55
Count	24.0	24.0	24.0
Mean	27.72	33.39	27.49
Std	8.06	9.79	8.05
min	22.61	22.16	22.74
0.25	23.35	24.55	23.295
0.5	24.25	28.39	24.38
0.75	25.68	45	24.88
max	45	45	45
* The Ct value was set to Ct.45 for samples where the target sequence was not amplified by RT-PCR ** Samples marked with «-» were not examined for internal control (IC)-Oligo. RNA Yield Classification Low RNA yield (Ct > 25) Moderate RNA yield (20 < Ct < 25) High RNA yield (Ct < 25)

## Sheet: Table S3
Table S3: Statistic tests
Gene	Test	Group	P-Value
IL8	Shapiro-Wilk	Polyp	1.1147e-08
IL1B	Shapiro-Wilk	Polyp	1.17325e-08
CXCL1	Shapiro-Wilk	Polyp	3.30017e-08
IL1B	Shapiro-Wilk	Control	5.03748e-08
PTGS2	Shapiro-Wilk	Polyp	6.15704e-08
IL1B	Shapiro-Wilk	Cancer	1.68295e-07
IL8	Shapiro-Wilk	Control	6.70071e-07
CXCL1	Shapiro-Wilk	Cancer	2.43673e-06
PTGS2	Shapiro-Wilk	Control	2.58131e-06
IL8	Shapiro-Wilk	Cancer	7.11349e-06
PTGS2	Shapiro-Wilk	Cancer	2.54561e-05
SPP1	Shapiro-Wilk	Cancer	0.000211329
CXCL1	Shapiro-Wilk	Control	0.00966928
IL6	Shapiro-Wilk	Cancer	0.239534
IL1B	Kruskal-Wallis	All	1.32713e-05
IL8	Kruskal-Wallis	All	1.37539e-05
CXCL1	Kruskal-Wallis	All	2.36705e-05
PTGS2	Kruskal-Wallis	All	0.000570025
SPP1	Kruskal-Wallis	All	0.156524
IL6	Kruskal-Wallis	All	0.413756
The Shapiro-Wilk Test was employed to evaluate the normality of gene expression data across each group: polyp, cancer, and control. The table indicates that all genes, except for IL6 in cancer, did not conform to a normal distribution. The Kruskal-Wallis Test is non-parametric method was utilized to compare gene expression levels among the groups. IL1B, IL8, CXCL1, and PTGS2 exhibited significant…
